# Supplementary material for: Organelle Genome Characteristics and Phylogenetic Analysis of a Warm-Season Turfgrass Eremochloa ophiuroides (Poaceae)
Source: Biology (Basel). 2025 Aug 1;14(8):975. doi: 10.3390/biology14080975 (PMC12384027; doi:10.3390/biology14080975)
Supplement: Supplementary file 1 [file biology-14-00975-s001.zip]

Archive with 8 entries (8 files):
- Fig S1.tif
- Table S1.xlsx
- Table S2.xlsx
- Table S3.xlsx
- Table S4.xlsx
- Table S5.xlsx
- Table S6.xlsx
- Table S7.xlsx
