# Supplementary material for: Organelle Genome Characteristics and Phylogenetic Analysis of a Warm-Season Turfgrass Eremochloa ophiuroides (Poaceae)
Source: Biology (Basel). 2025 Aug 1;14(8):975. doi: 10.3390/biology14080975 (PMC12384027; doi:10.3390/biology14080975)
Supplement: Supplementary file 1 [file biology-14-00975-s001.zip › Table S1.xlsx]

## Sheet: Table S1
Table S1. The primer sequences of four markers.
Marker	Organelle	Forward primer	Reverse primer
cox1	mitochondria	ATGACAAATCTGGTCCGATGG	TTATTTTATAGTTTTAAGTTCTCCTTGAG
atp6	mitochondria	ATGATTGCCGATAAGGATCGTG	TTATGCAAAATCATTTTGATGGAGATTTG
psbA-trnH	chloroplast	GGTTTTTCTCCTAAACATATAGTATAGG	CCTTATCCAGCTAAAGGATTTTCC
rps4-tRNAS	chloroplast	TTTCTCTTAATTCATCAATGTTAGCGATC	CGAGGGCCTCGTTTAAAAA
