# Supplementary material for: Organelle Genome Characteristics and Phylogenetic Analysis of a Warm-Season Turfgrass Eremochloa ophiuroides (Poaceae)
Source: Biology (Basel). 2025 Aug 1;14(8):975. doi: 10.3390/biology14080975 (PMC12384027; doi:10.3390/biology14080975)
Supplement: Supplementary file 1 [file biology-14-00975-s001.zip › Table S2.xlsx]

## Sheet: Table S2
Table S2. Basic information of experimental accessions.
ID	latitude (°N)	longitude (°E)	altitude (m)	Origin
Er18	-	-	-	Unknown
Er20	-	-	-	Unknown
Er07	31.25	120.94	3	Hangzhou, Zhejiang, China
Er24	19.28	111.34	15.43	Hainan, China
Er02	22.55	114.13	33	Shenzhen, Guangdong, China
Er13	30.74	111.56	180	Yichang, Hubei, China
Er19	-	-	-	Introduced
Er06	39.97	116.2	226	Fuzhou, Fujian, China
Er09	23.68	113.62	265	Conghua, Guangdong, China
Er16	28.89	104.65	341	Yibin, Sichuan, China
Er04	29.6	103.76	375	Leshan, Sichuan, China
Er21	28.5	109.03	400	Xiushan, Chongqing, China
Er08	29.76	106.75	406	Longxi, Chongqing, China
Er05	30.06	103.84	413	Meishan, Sichuan, China
Er14	30.06	103.84	413	Meishan, Sichuan, China
Er10	30.38	102.9	450	Xinjin, Sichuan, China
Er12	30.39	103.37	546	Qionglei, Sichuan, China
Er15	29.51	103.45	553	Emei, Sichuan, China
Er22	29.44	108.71	688	Qianjiang, Chongqing, China
Er23	29.44	108.71	688	Qianjiang, Chongqing, China
Er03	29.36	108.26	852	Pengshui, Chongqing, China
Er17	31.3	104.02	916	Shiafang, Sichuan, China
Er01	25.94	105.53	1300	Guizhou, China
Er11	31.44	104.12	1557	Mianyang, Sichuan, China
