# Supplementary material for: Organelle Genome Characteristics and Phylogenetic Analysis of a Warm-Season Turfgrass Eremochloa ophiuroides (Poaceae)
Source: Biology (Basel). 2025 Aug 1;14(8):975. doi: 10.3390/biology14080975 (PMC12384027; doi:10.3390/biology14080975)
Supplement: Supplementary file 1 [file biology-14-00975-s001.zip › Table S3.xlsx]

## Sheet: cp genome gene annotation
Table S3. Genes present in centipedegrass chloroplast genome.
Source	Category for genes	Group of genes	Name of genes
Chloroplast genome	Photosynthesis	Subunits of photosystem I	psaA	psaB	psaC	psaI	psaJ
		Subunits of photosystem II	psbA	psbB	psbC	psbD	psbE	psbF	psbH	psbI	psbJ	psbK	psbL	psbM	psbN	psbT	psbZ
		Subunits of cytochrome b/f complex	petA	petB	petD	petG	petL	petN
		Subunits of ATP synthase	atpA	atpB	atpE	atpF	atpH	atpI
		Subunits of NADH dehydrogenase	ndhA	ndhB (×2)	ndhC	ndhD	ndhE	ndhF	ndhG	ndhH	ndhI	ndhJ	ndhK
		Subunit of rubisco	rbcL
	Self-replication	RNA polymerase	rpoA	rpoB	rpoC1	rpoC2
		Large subunit of ribosomal proteins	rpl2 (×2)	rpl14	rpl16	rpl20	rpl22	rpl23 (×2)	rpl32	rpl33	rpl36
		Small subunit of ribosomal proteins	rps2	rps3	rps4	rps7 (×2)	rps8	rps11	rps12 (×3)	rps14	rps15 (×2)	rps16	rps18	rps19 (×2)
		Ribosomal RNAs	rrn4.5 (×2)	rrn5 (×2)	rrn16 (×2)	rrn23 (×2)
		Transfer RNAs	trnA-UGC (×2)	trnC-GCA	trnD-GUC	trnE-UUC	trnF-GAA	trnfM-CAU	trnG-GCC	trnG-UCC	trnH-GUG (×2)	trnI-CAU (×2)	trnI-GAU (×2)	trnK-UUU	trnL-CAA (×2)	trnL-UAA	trnL-UAG	trnM-CAU	trnN-GUU (×2)	trnP-UGG	trnQ-UUG	trnR-ACG (×2)	trnR-UCU	trnS-GCU	trnS-GGA	trnS-UGA	trnT-GGU	trnT-UGU	trnV-GAC (×2)	trnV-UAC	trnW-CCA	trnY-GUA
	Other genes	c-type cytochrome synthesis gene	ccsA
		Envelop membrane protein	cemA
		Protease	clpP
		Translational initiation factor	infA
		Maturase	matK
	Unknown function	Conserved open reading frames	ycf2 (×2)	ycf3	ycf4
×2, gene with two copies; ×3, gene with three copies

## Sheet: Mitogenome gene annotation
Table S3. Genes present in centipedegrass mitogenome.
Source	Group of genes	Name of genes
Mitogenome	Complex I (NADH dehydrogenase)	nad1 (×4)	nad2 (×2)	nad3	nad4	nad4L	nad5 (×3)	nad6	nad7	ndd9
	Complex III (ubiquinol cytochrome c reductase)	cob
	Complex IV (cytochrome c oxidase)	cox1	cox2	cox3
	Complex V (ATP synthase)	atp1	atp4	atp6	atp8	atp9
	Cytochrome c biogenesis	ccmB	ccmC	ccmFc	ccmFn
	Large subunit of ribosomal proteins (LSU)	rpl16
	Small subunit of ribosomal proteins (SSU)	rps1	rps12	rps13	rps3	rps4	rps7
	Ribosomal RNA	rrn5 (×2)	rrn18 (×2)	rrn26
	Transfer RNA	trnC-GCA	trnD-GTC	trnE-TTC	trnF-GAA	trnH-GTG	trnK-TTT	trnM-CAT (×4)	trnN-GTT (×2)	trnP-TGG (×2)	trnQ-TTG	trnR-ACG	trnS-GCT	trnS-GGA	trnS-TGA	trnW-CCA	trnY-GTA
	Intron maturase	matR
	Transport membrane protein	mttB
×2, gene with two copies; ×3, gene with three copies; ×4, gene with four copies

## Sheet: RSCU
Table S3. RSCU values present in centipedegrass chloroplast genome and mitogenome.
AminoAcid	Symbol	Codon	No.	RSCU	Organelle
*	Ter	UAA	14	1.3548	mitochondria
*	Ter	UAG	9	0.871	mitochondria
*	Ter	UGA	8	0.7742	mitochondria
A	Ala	GCA	161	0.9832	mitochondria
A	Ala	GCC	153	0.9344	mitochondria
A	Ala	GCG	90	0.5496	mitochondria
A	Ala	GCU	251	1.5328	mitochondria
C	Cys	UGC	60	0.8333	mitochondria
C	Cys	UGU	84	1.1667	mitochondria
D	Asp	GAC	104	0.644	mitochondria
D	Asp	GAU	219	1.356	mitochondria
E	Glu	GAA	285	1.3702	mitochondria
E	Glu	GAG	131	0.6298	mitochondria
F	Phe	UUC	274	0.8131	mitochondria
F	Phe	UUU	400	1.1869	mitochondria
G	Gly	GGA	251	1.4282	mitochondria
G	Gly	GGC	99	0.5633	mitochondria
G	Gly	GGG	126	0.7169	mitochondria
G	Gly	GGU	227	1.2916	mitochondria
H	His	CAC	54	0.4519	mitochondria
H	His	CAU	185	1.5481	mitochondria
I	Ile	AUA	230	0.8779	mitochondria
I	Ile	AUC	211	0.8053	mitochondria
I	Ile	AUU	345	1.3168	mitochondria
K	Lys	AAA	259	1.2217	mitochondria
K	Lys	AAG	165	0.7783	mitochondria
L	Leu	CUA	161	0.8969	mitochondria
L	Leu	CUC	120	0.6685	mitochondria
L	Leu	CUG	97	0.5404	mitochondria
L	Leu	CUU	220	1.2256	mitochondria
L	Leu	UUA	272	1.5153	mitochondria
L	Leu	UUG	207	1.1532	mitochondria
M	Met	AUG	263	1	mitochondria
N	Asn	AAC	108	0.6606	mitochondria
N	Asn	AAU	219	1.3394	mitochondria
P	Pro	CCA	164	1.2331	mitochondria
P	Pro	CCC	118	0.8872	mitochondria
P	Pro	CCG	72	0.5414	mitochondria
P	Pro	CCU	178	1.3383	mitochondria
Q	Gln	CAA	214	1.5451	mitochondria
Q	Gln	CAG	63	0.4549	mitochondria
R	Arg	AGA	158	1.4364	mitochondria
R	Arg	AGG	92	0.8364	mitochondria
R	Arg	CGA	132	1.2	mitochondria
R	Arg	CGC	61	0.5545	mitochondria
R	Arg	CGG	78	0.7091	mitochondria
R	Arg	CGU	139	1.2636	mitochondria
S	Ser	AGC	96	0.6414	mitochondria
S	Ser	AGU	164	1.0958	mitochondria
S	Ser	UCA	184	1.2294	mitochondria
S	Ser	UCC	147	0.9822	mitochondria
S	Ser	UCG	115	0.7684	mitochondria
S	Ser	UCU	192	1.2829	mitochondria
T	Thr	ACA	125	0.9921	mitochondria
T	Thr	ACC	132	1.0476	mitochondria
T	Thr	ACG	71	0.5635	mitochondria
T	Thr	ACU	176	1.3968	mitochondria
V	Val	GUA	179	1.1311	mitochondria
V	Val	GUC	118	0.7457	mitochondria
V	Val	GUG	146	0.9226	mitochondria
V	Val	GUU	190	1.2006	mitochondria
W	Trp	UGG	151	1	mitochondria
Y	Tyr	UAC	75	0.4934	mitochondria
Y	Tyr	UAU	229	1.5066	mitochondria
*	Ter	UAA	45	1.5882	chloroplast
*	Ter	UAG	20	0.7059	chloroplast
*	Ter	UGA	20	0.7059	chloroplast
A	Ala	GCA	381	1.1924	chloroplast
A	Ala	GCC	197	0.6164	chloroplast
A	Ala	GCG	142	0.4444	chloroplast
A	Ala	GCU	558	1.7464	chloroplast
C	Cys	UGC	56	0.4978	chloroplast
C	Cys	UGU	169	1.5022	chloroplast
D	Asp	GAC	148	0.4088	chloroplast
D	Asp	GAU	576	1.5912	chloroplast
E	Glu	GAA	801	1.52	chloroplast
E	Glu	GAG	253	0.48	chloroplast
F	Phe	UUC	404	0.71	chloroplast
F	Phe	UUU	734	1.29	chloroplast
G	Gly	GGA	605	1.586	chloroplast
G	Gly	GGC	156	0.4088	chloroplast
G	Gly	GGG	276	0.7236	chloroplast
G	Gly	GGU	489	1.2816	chloroplast
H	His	CAC	118	0.5064	chloroplast
H	His	CAU	348	1.4936	chloroplast
I	Ile	AUA	530	0.951	chloroplast
I	Ile	AUC	307	0.5508	chloroplast
I	Ile	AUU	835	1.4982	chloroplast
K	Lys	AAA	761	1.4344	chloroplast
K	Lys	AAG	300	0.5656	chloroplast
L	Leu	CUA	323	0.8736	chloroplast
L	Leu	CUC	139	0.3756	chloroplast
L	Leu	CUG	116	0.3138	chloroplast
L	Leu	CUU	494	1.3356	chloroplast
L	Leu	UUA	752	2.0334	chloroplast
L	Leu	UUG	395	1.068	chloroplast
M	Met	AUA	2	0.0301	chloroplast
M	Met	AUC	0	0	chloroplast
M	Met	AUG	465	6.9405	chloroplast
M	Met	AUU	0	0	chloroplast
M	Met	CUG	0	0	chloroplast
M	Met	GUG	2	0.0301	chloroplast
M	Met	UUG	0	0	chloroplast
N	Asn	AAC	206	0.503	chloroplast
N	Asn	AAU	613	1.497	chloroplast
P	Pro	CCA	222	1.016	chloroplast
P	Pro	CCC	214	0.9796	chloroplast
P	Pro	CCG	100	0.4576	chloroplast
P	Pro	CCU	338	1.5468	chloroplast
Q	Gln	CAA	535	1.5352	chloroplast
Q	Gln	CAG	162	0.4648	chloroplast
R	Arg	AGA	385	1.8102	chloroplast
R	Arg	AGG	119	0.5598	chloroplast
R	Arg	CGA	269	1.2648	chloroplast
R	Arg	CGC	111	0.522	chloroplast
R	Arg	CGG	91	0.4278	chloroplast
R	Arg	CGU	301	1.4154	chloroplast
S	Ser	AGC	108	0.4452	chloroplast
S	Ser	AGU	297	1.2246	chloroplast
S	Ser	UCA	238	0.9816	chloroplast
S	Ser	UCC	287	1.1838	chloroplast
S	Ser	UCG	125	0.5154	chloroplast
S	Ser	UCU	400	1.6494	chloroplast
T	Thr	ACA	305	1.1052	chloroplast
T	Thr	ACC	202	0.732	chloroplast
T	Thr	ACG	137	0.4964	chloroplast
T	Thr	ACU	460	1.6668	chloroplast
V	Val	GUA	447	1.5164	chloroplast
V	Val	GUC	136	0.4616	chloroplast
V	Val	GUG	156	0.5292	chloroplast
V	Val	GUU	440	1.4928	chloroplast
W	Trp	UGG	348	1	chloroplast
Y	Tyr	UAC	154	0.4168	chloroplast
Y	Tyr	UAU	585	1.5832	chloroplast
