# Supplementary material for: Organelle Genome Characteristics and Phylogenetic Analysis of a Warm-Season Turfgrass Eremochloa ophiuroides (Poaceae)
Source: Biology (Basel). 2025 Aug 1;14(8):975. doi: 10.3390/biology14080975 (PMC12384027; doi:10.3390/biology14080975)
Supplement: Supplementary file 1 [file biology-14-00975-s001.zip › Table S4.xlsx]

## Sheet: Table S4
Table S4. The dispersed repeat sequences for mitochondrial genome of centipedegrass.
#Chr1	Chr2	type	alignment length	similarity	start1	end1	start2	end2	evalue
chr1	chr1	P	3292	100	411257	414548	244354	247645	0
chr1	chr1	P	886	100	563547	564432	198885	199770	0
chr1	chr1	P	639	100	420024	420662	14948	15586	0
chr1	chr1	F	856	85.28	546645	547493	207697	208542	0
chr1	chr1	F	428	99.065	470375	470802	316173	316600	0
chr1	chr1	P	527	84.44	207113	207618	65160	65686	1.19e-139
chr1	chr1	P	257	100	500999	501255	262226	262482	2e-132
chr1	chr1	F	250	100	398744	398993	362299	362548	1.55e-128
chr1	chr1	F	231	98.701	435251	435481	287922	288151	2.05e-112
chr1	chr1	P	196	99.49	251224	251419	166894	167089	7.55e-97
chr1	chr1	F	175	99.429	443443	443617	303302	303476	3.56e-85
chr1	chr1	F	162	98.148	546369	546530	291995	292155	4.67e-74
chr1	chr1	F	148	97.297	526190	526337	264684	264830	1.32e-64
chr1	chr1	P	202	88.614	502722	502916	372902	373103	2.85e-61
chr1	chr1	P	199	88.945	372905	373103	502722	502913	2.85e-61
chr1	chr1	P	219	87.671	340794	341012	122072	122266	1.33e-59
chr1	chr1	F	125	100	531919	532043	120174	120298	4.77e-59
chr1	chr1	F	126	98.413	416426	416551	183135	183260	2.87e-56
chr1	chr1	P	128	96.094	549663	549790	120857	120984	2.24e-52
chr1	chr1	P	125	96.8	120860	120984	549663	549787	2.24e-52
chr1	chr1	F	118	97.458	316600	316717	57458	57574	1.35e-49
chr1	chr1	P	342	77.193	515074	515403	26330	26668	3.77e-45
chr1	chr1	P	364	76.648	26330	26689	515053	515403	3.77e-45
chr1	chr1	F	97	100	469001	469097	26053	26149	1.75e-43
chr1	chr1	P	141	88.652	549658	549798	410220	410360	2.93e-41
chr1	chr1	P	147	87.755	410220	410366	549652	549798	2.93e-41
chr1	chr1	P	112	93.75	554685	554795	293468	293576	4.91e-39
chr1	chr1	P	112	93.75	546256	546363	316285	316396	4.91e-39
chr1	chr1	P	112	93.75	546256	546363	470487	470598	4.91e-39
chr1	chr1	F	124	90.323	410232	410355	120861	120984	1.77e-38
chr1	chr1	P	93	97.849	516602	516694	482475	482567	6.35e-38
chr1	chr1	P	87	100	482481	482567	516602	516688	6.35e-38
chr1	chr1	F	91	97.802	549307	549397	428260	428349	2.96e-36
chr1	chr1	F	93	96.774	504206	504297	207607	207699	1.06e-35
chr1	chr1	F	112	91.964	338966	339073	236771	236881	3.82e-35
chr1	chr1	P	82	100	398986	399067	317817	317898	3.82e-35
chr1	chr1	P	85	98.824	545416	545500	501316	501400	3.82e-35
chr1	chr1	P	84	98.81	435353	435436	174895	174978	1.37e-34
chr1	chr1	P	84	98.81	288024	288107	174895	174978	1.37e-34
chr1	chr1	F	93	93.548	259204	259296	64798	64890	2.98e-31
chr1	chr1	P	75	100	494225	494299	219439	219513	2.98e-31
chr1	chr1	P	78	98.718	523434	523511	439500	439577	2.98e-31
chr1	chr1	P	84	94.048	406551	406634	335354	335437	6.44e-28
chr1	chr1	P	71	98.592	201572	201642	72595	72665	2.32e-27
chr1	chr1	P	68	100	346078	346145	214643	214710	2.32e-27
chr1	chr1	P	418	72.249	194134	194545	143692	144103	3.88e-25
chr1	chr1	P	77	94.805	218264	218340	198011	198086	3.88e-25
chr1	chr1	F	190	78.421	437709	437898	296075	296256	1.39e-24
chr1	chr1	F	62	100	181005	181066	5575	5636	5.02e-24
chr1	chr1	P	86	90.698	207111	207196	65217	65302	5.02e-24
chr1	chr1	F	63	98.413	505059	505121	85329	85391	6.49e-23
chr1	chr1	P	128	83.594	168911	169038	146379	146496	6.49e-23
chr1	chr1	P	68	95.588	201568	201635	29609	29676	2.33e-22
chr1	chr1	P	62	98.387	191434	191495	29609	29670	2.33e-22
chr1	chr1	P	65	96.923	191434	191498	72599	72663	2.33e-22
chr1	chr1	P	59	100	29612	29670	191434	191492	2.33e-22
chr1	chr1	P	65	96.923	29612	29676	201568	201632	2.33e-22
chr1	chr1	P	58	100	72599	72656	6501	6558	8.39e-22
chr1	chr1	F	110	84.545	434333	434442	46920	47028	8.39e-22
chr1	chr1	F	64	96.875	201574	201637	191434	191497	8.39e-22
chr1	chr1	F	132	82.576	518287	518411	340869	340997	8.39e-22
chr1	chr1	F	57	100	201581	201637	6501	6557	3.02e-21
chr1	chr1	F	100	87	449422	449516	122162	122259	3.02e-21
chr1	chr1	F	64	95.312	72602	72665	29609	29672	3.9e-20
chr1	chr1	F	81	88.889	65602	65682	65217	65297	1.4e-19
chr1	chr1	F	73	91.781	519150	519222	85328	85399	1.4e-19
chr1	chr1	F	68	94.118	559337	559403	346134	346199	1.4e-19
chr1	chr1	F	59	96.61	191441	191499	6501	6559	5.05e-19
chr1	chr1	F	63	95.238	85328	85389	72602	72663	5.05e-19
chr1	chr1	P	63	95.238	201574	201635	85328	85389	5.05e-19
chr1	chr1	P	59	96.61	552199	552257	167873	167931	5.05e-19
chr1	chr1	P	100	84	144931	145028	43920	44019	6.53e-18
chr1	chr1	F	57	96.491	255067	255123	167886	167942	6.53e-18
chr1	chr1	F	70	91.429	519146	519215	505054	505122	6.53e-18
chr1	chr1	P	89	86.517	518327	518411	122087	122173	2.35e-17
chr1	chr1	P	65	92.308	519147	519211	201574	201638	2.35e-17
chr1	chr1	P	66	92.424	505055	505119	201574	201638	2.35e-17
chr1	chr1	F	53	98.113	439654	439706	292900	292952	2.35e-17
chr1	chr1	F	62	93.548	361333	361394	361283	361344	2.35e-17
chr1	chr1	P	54	98.148	518122	518174	372207	372260	2.35e-17
chr1	chr1	F	63	93.651	396079	396140	396042	396103	2.35e-17
chr1	chr1	P	122	81.967	122087	122200	518294	518411	2.35e-17
chr1	chr1	F	92	84.783	170767	170858	20989	21079	8.45e-17
chr1	chr1	F	65	92.308	505056	505119	72600	72663	8.45e-17
chr1	chr1	F	64	92.188	519148	519211	72600	72663	8.45e-17
chr1	chr1	P	59	94.915	470549	470607	191425	191481	8.45e-17
chr1	chr1	P	59	94.915	316347	316405	191425	191481	8.45e-17
chr1	chr1	P	59	94.915	518373	518429	267787	267845	8.45e-17
chr1	chr1	P	49	100	191433	191481	316347	316395	8.45e-17
chr1	chr1	F	49	100	548429	548477	442447	442495	8.45e-17
chr1	chr1	P	49	100	191433	191481	470549	470597	8.45e-17
chr1	chr1	F	48	100	316347	316394	29623	29670	3.04e-16
chr1	chr1	F	48	100	470549	470596	29623	29670	3.04e-16
chr1	chr1	F	77	88.312	314875	314951	249018	249091	3.04e-16
chr1	chr1	F	51	98.039	495911	495961	477789	477839	3.04e-16
chr1	chr1	P	50	98	517696	517745	66099	66148	1.09e-15
chr1	chr1	P	63	92.063	191434	191495	85328	85389	1.09e-15
chr1	chr1	P	47	100	66102	66148	517696	517742	1.09e-15
chr1	chr1	P	56	94.643	85328	85382	6501	6555	3.93e-15
chr1	chr1	P	52	96.154	29612	29663	6501	6552	3.93e-15
chr1	chr1	F	122	80.328	124778	124895	10271	10388	3.93e-15
chr1	chr1	P	55	94.545	6501	6555	29609	29663	3.93e-15
chr1	chr1	F	52	96.154	503244	503295	218488	218539	3.93e-15
chr1	chr1	P	46	100	552199	552244	255067	255112	3.93e-15
chr1	chr1	P	45	100	519148	519192	6513	6557	1.41e-14
chr1	chr1	F	45	100	182734	182778	29492	29536	1.41e-14
chr1	chr1	F	68	89.706	85324	85389	29604	29670	1.41e-14
chr1	chr1	P	158	77.848	455725	455881	52495	52637	1.41e-14
chr1	chr1	P	78	85.897	368101	368178	114016	114093	1.41e-14
chr1	chr1	F	94	84.043	384930	385022	119573	119659	1.41e-14
chr1	chr1	F	63	90.476	207499	207561	207134	207196	1.41e-14
chr1	chr1	P	45	100	458112	458156	366512	366556	1.41e-14
chr1	chr1	P	56	92.857	13939	13994	1	56	5.09e-14
chr1	chr1	P	65	89.231	519148	519212	191433	191497	5.09e-14
chr1	chr1	P	62	90.323	505059	505119	191434	191494	1.83e-13
chr1	chr1	P	52	94.231	267700	267751	208599	208650	1.83e-13
chr1	chr1	P	65	89.231	191434	191497	505056	505119	1.83e-13
chr1	chr1	P	55	92.727	505059	505112	6501	6554	6.58e-13
chr1	chr1	P	45	97.778	207014	207058	29508	29552	6.58e-13
chr1	chr1	F	112	80.357	554848	554957	64859	64965	6.58e-13
chr1	chr1	F	48	95.833	316347	316394	72616	72663	6.58e-13
chr1	chr1	F	48	95.833	470549	470596	72616	72663	6.58e-13
chr1	chr1	P	48	95.833	551385	551432	155773	155820	6.58e-13
chr1	chr1	P	48	95.833	470549	470596	201574	201621	6.58e-13
chr1	chr1	P	48	95.833	316347	316394	201574	201621	6.58e-13
chr1	chr1	P	42	100	29511	29552	207014	207055	6.58e-13
chr1	chr1	P	58	91.379	6501	6557	505056	505112	6.58e-13
chr1	chr1	F	64	89.062	505058	505119	29608	29670	2.37e-12
chr1	chr1	P	53	92.453	455531	455583	52756	52808	2.37e-12
chr1	chr1	P	48	95.833	444845	444892	249077	249123	2.37e-12
chr1	chr1	F	51	94.118	396120	396169	386090	386139	2.37e-12
chr1	chr1	P	45	97.778	249080	249123	444845	444889	2.37e-12
chr1	chr1	P	56	91.071	52756	52811	455528	455583	2.37e-12
chr1	chr1	P	40	100	245808	245847	27611	27650	8.51e-12
chr1	chr1	F	40	100	413055	413094	27611	27650	8.51e-12
chr1	chr1	F	46	95.652	179035	179080	78991	79036	8.51e-12
chr1	chr1	F	40	100	166868	166907	152967	153006	8.51e-12
chr1	chr1	F	43	97.674	311919	311961	309907	309949	8.51e-12
chr1	chr1	P	47	95.745	534622	534668	361722	361767	8.51e-12
chr1	chr1	P	45	95.556	284663	284707	52817	52861	3.06e-11
chr1	chr1	P	71	85.915	486919	486985	100657	100727	3.06e-11
chr1	chr1	F	42	97.619	550023	550064	144212	144253	3.06e-11
chr1	chr1	P	39	100	422622	422660	154497	154535	3.06e-11
chr1	chr1	P	46	95.652	193499	193543	167724	167769	3.06e-11
chr1	chr1	P	46	95.652	341144	341189	182482	182526	3.06e-11
chr1	chr1	F	118	78.814	196765	196876	196444	196559	3.06e-11
chr1	chr1	P	68	86.765	100660	100727	486919	486982	3.06e-11
chr1	chr1	F	42	97.619	523523	523564	517485	517526	3.06e-11
chr1	chr1	P	41	97.561	343041	343081	24741	24781	1.1e-10
chr1	chr1	F	62	87.097	519150	519211	29609	29670	1.1e-10
chr1	chr1	P	44	95.455	298741	298784	176652	176695	1.1e-10
chr1	chr1	P	88	82.955	550382	550465	532258	532340	1.1e-10
chr1	chr1	F	50	92	40594	40643	40525	40573	3.96e-10
chr1	chr1	F	37	100	259985	260021	177617	177653	3.96e-10
chr1	chr1	F	43	95.349	494366	494408	298701	298743	3.96e-10
chr1	chr1	F	46	93.478	460381	460426	460312	460357	3.96e-10
chr1	chr1	F	39	97.436	332394	332432	13982	14020	1.42e-09
chr1	chr1	P	43	95.349	357677	357719	35378	35419	1.42e-09
chr1	chr1	P	63	85.714	207499	207561	65602	65664	1.42e-09
chr1	chr1	F	55	89.091	300938	300991	84071	84125	1.42e-09
chr1	chr1	P	36	100	554853	554888	144984	145019	1.42e-09
chr1	chr1	P	36	100	406469	406504	310328	310363	1.42e-09
chr1	chr1	F	66	84.848	555787	555852	315304	315369	1.42e-09
chr1	chr1	P	36	100	482176	482211	482176	482211	1.42e-09
chr1	chr1	F	47	91.489	452914	452960	5692	5738	5.12e-09
chr1	chr1	F	44	93.182	96340	96383	6490	6533	5.12e-09
chr1	chr1	P	41	95.122	470549	470589	6501	6541	5.12e-09
chr1	chr1	P	41	95.122	316347	316387	6501	6541	5.12e-09
chr1	chr1	F	41	95.122	385164	385204	167877	167917	5.12e-09
chr1	chr1	P	57	87.719	358748	358804	187007	187062	5.12e-09
chr1	chr1	P	104	79.808	554855	554955	293410	293504	5.12e-09
chr1	chr1	F	38	97.368	519146	519183	421272	421309	5.12e-09
chr1	chr1	P	34	100	5088	5121	5088	5121	1.84e-08
chr1	chr1	P	43	93.023	530855	530897	14954	14996	1.84e-08
chr1	chr1	P	48	91.667	546258	546301	72616	72663	1.84e-08
chr1	chr1	F	53	88.679	316347	316398	85342	85393	1.84e-08
chr1	chr1	F	53	88.679	470549	470600	85342	85393	1.84e-08
chr1	chr1	P	43	93.023	551356	551398	155824	155866	1.84e-08
chr1	chr1	F	61	85.246	327862	327922	164364	164424	1.84e-08
chr1	chr1	F	43	93.023	275817	275859	175494	175536	1.84e-08
chr1	chr1	P	49	89.796	524254	524302	183647	183695	1.84e-08
chr1	chr1	F	48	91.667	546258	546301	201574	201621	1.84e-08
chr1	chr1	P	37	97.297	421273	421309	201602	201638	1.84e-08
chr1	chr1	P	49	89.796	373717	373765	259900	259948	1.84e-08
chr1	chr1	F	41	95.122	321927	321965	264260	264300	1.84e-08
chr1	chr1	F	55	87.273	519164	519218	316347	316401	1.84e-08
chr1	chr1	F	34	100	526875	526908	323132	323165	1.84e-08
chr1	chr1	P	40	95	259909	259948	373717	373756	1.84e-08
chr1	chr1	F	43	93.023	530855	530897	420614	420656	1.84e-08
chr1	chr1	F	55	87.273	519164	519218	470549	470603	1.84e-08
chr1	chr1	P	52	88.462	183647	183698	524251	524302	1.84e-08
chr1	chr1	P	57	87.719	506506	506560	4389	4441	6.63e-08
chr1	chr1	P	36	97.222	421274	421309	6522	6557	6.63e-08
chr1	chr1	P	39	94.872	119579	119617	15048	15086	6.63e-08
chr1	chr1	P	33	100	96351	96383	29631	29663	6.63e-08
chr1	chr1	F	33	100	109217	109249	71118	71150	6.63e-08
chr1	chr1	F	36	97.222	421274	421309	72600	72635	6.63e-08
chr1	chr1	P	42	92.857	29631	29672	96342	96383	6.63e-08
chr1	chr1	P	33	100	470557	470589	96351	96383	6.63e-08
chr1	chr1	F	33	100	191441	191473	96351	96383	6.63e-08
chr1	chr1	P	33	100	316355	316387	96351	96383	6.63e-08
chr1	chr1	F	36	97.222	420521	420556	119576	119611	6.63e-08
chr1	chr1	P	36	97.222	15054	15089	119576	119611	6.63e-08
chr1	chr1	F	114	77.193	434595	434707	161543	161651	6.63e-08
chr1	chr1	P	52	88.462	434547	434598	182661	182710	6.63e-08
chr1	chr1	P	40	95	340781	340819	183241	183280	6.63e-08
chr1	chr1	F	53	88.679	505072	505122	316347	316398	6.63e-08
chr1	chr1	F	49	89.796	444401	444448	324120	324167	6.63e-08
chr1	chr1	P	63	85.714	449465	449522	340795	340857	6.63e-08
chr1	chr1	F	48	89.583	402712	402759	361940	361987	6.63e-08
chr1	chr1	F	53	88.679	505072	505122	470549	470600	6.63e-08
chr1	chr1	F	46	91.304	526875	526920	496110	496154	6.63e-08
chr1	chr1	F	32	100	121254	121285	44123	44154	2.38e-07
chr1	chr1	P	41	92.683	267871	267911	61921	61961	2.38e-07
chr1	chr1	P	35	97.143	503821	503855	99505	99539	2.38e-07
chr1	chr1	F	51	88.235	322791	322841	113785	113834	2.38e-07
chr1	chr1	F	44	90.909	167858	167901	119556	119599	2.38e-07
chr1	chr1	F	42	92.857	267805	267845	122087	122128	2.38e-07
chr1	chr1	P	35	97.143	388724	388758	155191	155225	2.38e-07
chr1	chr1	F	35	97.143	164875	164909	163647	163681	2.38e-07
chr1	chr1	P	32	100	401564	401595	173824	173855	2.38e-07
chr1	chr1	F	36	97.222	322098	322132	229826	229861	2.38e-07
chr1	chr1	P	47	89.362	458190	458236	252463	252509	2.38e-07
chr1	chr1	P	42	92.857	340956	340997	267805	267845	2.38e-07
chr1	chr1	F	38	94.737	439360	439397	291914	291951	2.38e-07
chr1	chr1	P	36	97.222	483232	483266	353350	353385	2.38e-07
chr1	chr1	P	41	92.683	552213	552253	385164	385204	2.38e-07
chr1	chr1	P	38	94.737	155191	155228	388721	388758	2.38e-07
chr1	chr1	P	38	94.737	173824	173861	401558	401595	2.38e-07
chr1	chr1	P	44	90.909	252466	252509	458190	458233	2.38e-07
chr1	chr1	F	66	84.848	473542	473607	473493	473551	2.38e-07
chr1	chr1	P	43	90.698	195623	195665	19268	19310	8.57e-07
chr1	chr1	P	41	92.683	517873	517913	52320	52359	8.57e-07
chr1	chr1	F	34	97.059	421276	421309	85328	85361	8.57e-07
chr1	chr1	P	35	97.143	448443	448476	142853	142887	8.57e-07
chr1	chr1	P	47	89.362	480776	480821	144985	145031	8.57e-07
chr1	chr1	F	34	97.059	287985	288018	162348	162381	8.57e-07
chr1	chr1	F	34	97.059	435314	435347	162348	162381	8.57e-07
chr1	chr1	F	31	100	240361	240391	170002	170032	8.57e-07
chr1	chr1	F	34	97.059	524698	524731	252134	252167	8.57e-07
chr1	chr1	F	40	92.5	546563	546602	341265	341304	8.57e-07
chr1	chr1	F	40	92.5	505052	505091	421270	421309	8.57e-07
chr1	chr1	F	50	88	518336	518385	434547	434594	8.57e-07
chr1	chr1	F	40	92.5	546345	546384	439401	439440	8.57e-07
chr1	chr1	P	68	82.353	505727	505794	5573	5637	3.08e-06
chr1	chr1	F	43	90.698	332455	332496	13874	13915	3.08e-06
chr1	chr1	P	69	81.159	137014	137082	18217	18285	3.08e-06
chr1	chr1	P	30	100	32509	32538	32509	32538	3.08e-06
chr1	chr1	F	36	94.444	556523	556558	45030	45065	3.08e-06
chr1	chr1	F	53	86.792	388001	388053	252834	252882	3.08e-06
chr1	chr1	P	30	100	327214	327243	310508	310537	3.08e-06
chr1	chr1	F	36	94.444	521693	521728	323526	323561	3.08e-06
