# Supplementary material for: Organelle Genome Characteristics and Phylogenetic Analysis of a Warm-Season Turfgrass Eremochloa ophiuroides (Poaceae)
Source: Biology (Basel). 2025 Aug 1;14(8):975. doi: 10.3390/biology14080975 (PMC12384027; doi:10.3390/biology14080975)
Supplement: Supplementary file 1 [file biology-14-00975-s001.zip › Table S5.xlsx]

## Sheet: Table S5
Table S5. The annotation results of the homologous sequences between the mitochondrial and chloroplast genomes of centipedegrass.
query-chl	subject-mt	percentage of identical matches	length	number of mismatches	number of gap openings	start of alignment in query	end of alignment in query	start of alignment in subject	end of alignment in subject	expect value	bitscore	gene(cp)	gene(mt)
Chloroplast	1	99.259	2430	11	2	25196	27618	484365	486794	0	4381	rpoC1(partical:60.82%);rpoC2(partical:21.52%)
Chloroplast	1	99.539	2386	1	2	118042	120427	517052	514677	0	4337	trnN-GUU;trnR-ACG;rrn5;rrn4.5;rrn23(partical:28.59%)	trnR-ACG;trnN-GTT
Chloroplast	1	99.539	2386	1	2	100762	103147	514677	517052	0	4337	rrn23(partical:28.59%);rrn4.5;rrn5;trnR-ACG;trnN-GUU	trnR-ACG;trnN-GTT
Chloroplast	1	99.235	2091	5	3	136312	138402	291538	289459	0	3762	trnI-CAU;rpl23;rpl2(partical:91.45%)	trnM-CAT
Chloroplast	1	99.235	2091	5	3	82787	84877	289459	291538	0	3762	rpl2(partical:91.45%);rpl23;trnI-CAU	trnM-CAT
Chloroplast	1	96.449	2253	12	11	51384	53596	455528	457752	0	3655	ndhK(partical:10.38%);ndhC;trnV-UAC
Chloroplast	1	95.402	2001	54	11	53834	55817	94292	96271	0	3151	atpE;atpB
Chloroplast	1	99.55	1557	5	1	36358	37912	195180	193624	0	2835	atpA(partical:91.54%);trnR-UCU(partical:33.33%)
Chloroplast	1	96.253	1708	35	15	56444	58137	437573	439265	0	2772	rbcL
Chloroplast	1	88.707	1709	100	33	49766	51439	54406	52756	0	2001	ndhJ;ndhK(partical:97.81%)
Chloroplast	1	98.889	540	6	0	138445	138984	289468	288929	0	965	rpl2(partical:5.74%);trnH-GUG;rps19(partical:68.79%)	trnH-GTG
Chloroplast	1	98.889	540	6	0	82205	82744	288929	289468	0	965	rps19(partical:68.79%);trnH-GUG;rpl2(partical:5.74%)	trnH-GTG
Chloroplast	1	92.697	671	24	8	628	1292	431491	432142	0	944	psbA(partical:49.72%)
Chloroplast	1	99.008	504	3	1	73435	73936	230632	230129	0	902	petB(partical:35.73%)
Chloroplast	1	94.867	565	9	2	113308	113871	218717	219262	0	865	ndhI(partical:32.97%);ndhA(partical:13.02%)
Chloroplast	1	98.077	260	4	1	58315	58573	291106	290847	8.29e-126	451
Chloroplast	1	97.758	223	3	2	122651	122872	308463	308242	3.07e-105	383	trnA-UGC(partical:25.14%)
Chloroplast	1	97.758	223	3	2	98317	98538	308242	308463	3.07e-105	383	trnA-UGC(partical:25.14%)
Chloroplast	1	92.718	206	14	1	46348	46552	487005	486800	4.11e-79	296	trnS-GGA	trnS-GGA
Chloroplast	1	73.453	889	181	40	125325	126188	245687	244829	3.2e-75	283	rrn16(partical:57.99%)	rrn18(partical:43.60%)
Chloroplast	1	73.453	889	181	40	95001	95864	244829	245687	3.2e-75	283	rrn16(partical:57.99%)	rrn18(partical:43.60%)
Chloroplast	1	73.453	889	181	40	95001	95864	414073	413215	3.2e-75	283	rrn16(partical:57.99%)	rrn18(partical:43.60%)
Chloroplast	1	73.453	889	181	40	125325	126188	413215	414073	3.2e-75	283	rrn16(partical:57.99%)	rrn18(partical:43.60%)
Chloroplast	1	90.278	216	15	4	49434	49645	54700	54487	1.49e-73	278	trnF-GAA	trnF-GAA
Chloroplast	1	84.014	294	39	3	122	408	190877	190585	5.36e-73	276	psbA(partical:27.02%)
Chloroplast	1	83.922	255	37	2	30567	30817	354246	354500	1.95e-62	241	rpoC2(partical:5.50%)
Chloroplast	1	86.792	212	21	3	65776	65987	283580	283376	4.23e-59	230	trnP-UGG	trnP-TGG
Chloroplast	1	92.208	154	6	1	113095	113242	403148	402995	4.26e-54	213	ndhI(partical:27.26%)
Chloroplast	1	79.668	241	35	10	19733	19966	230624	230857	1.57e-38	161	trnC-GCA	trnC-GCA
Chloroplast	1	97.849	93	2	0	102697	102789	482567	482475	1.57e-38	161	trnN-GUU	trnN-GTT
Chloroplast	1	97.849	93	2	0	118400	118492	482475	482567	1.57e-38	161	trnN-GUU	trnN-GTT
Chloroplast	1	95.652	92	3	1	111326	111417	13291	13201	4.38e-34	147
Chloroplast	1	96.341	82	3	0	65573	65654	283788	283707	9.49e-31	135	trnW-CCA	trnW-CCA
Chloroplast	1	93.421	76	4	1	53693	53767	222351	222426	1.6e-23	111	trnM-CAU	trnM-CAT
Chloroplast	1	94.286	70	4	0	1329	1398	432146	432215	2.07e-22	108	trnK-UUU(partical:0.31%)
Chloroplast	1	96.875	64	2	0	53597	53660	457731	457794	2.07e-22	108
Chloroplast	1	100	52	0	0	74715	74766	219258	219309	4.48e-19	97.1	petD(partical:4.25%)
Chloroplast	1	96.364	55	2	0	58178	58232	439263	439317	2.08e-17	91.6
Chloroplast	1	82.474	97	17	0	99121	99217	28921	28825	9.69e-16	86.1	rrn23(partical:3.36%)	rrn26(partical:2.92%)
Chloroplast	1	82.474	97	17	0	121972	122068	28825	28921	9.69e-16	86.1	rrn23(partical:3.36%)	rrn26(partical:2.92%)
Chloroplast	1	95.833	48	1	1	123334	123381	146271	146225	5.83e-13	76.8	trnA-UGC(partical:5.44%)
Chloroplast	1	95.833	48	1	1	97808	97855	146225	146271	5.83e-13	76.8	trnA-UGC(partical:5.44%)
Chloroplast	1	82.278	79	13	1	74309	74386	464765	464687	3.51e-10	67.6
Chloroplast	1	94.595	37	1	1	7818	7854	486849	486884	7.6e-07	56.5	trnS-GCU(partical:42.05%)	trnS-GGA(partical:41.38%)
