# Supplementary material for: Organelle Genome Characteristics and Phylogenetic Analysis of a Warm-Season Turfgrass Eremochloa ophiuroides (Poaceae)
Source: Biology (Basel). 2025 Aug 1;14(8):975. doi: 10.3390/biology14080975 (PMC12384027; doi:10.3390/biology14080975)
Supplement: Supplementary file 1 [file biology-14-00975-s001.zip › Table S6.xlsx]

## Sheet: Table S6
Table S6. Common genes among the 24 Gramineae mitochondrial and chloroplast genomes.
Chloroplast genome	Mitogenome
atpA	ccmC
atpE	cox1
atpH
atpI
clpP
infA
ndhC
ndhD
ndhE
ndhF
ndhG
ndhI
ndhJ
ndhK
petA
psaA
psaB
psbC
psbD
psbE
psbF
psbH
psbI
psbK
psbM
rbcL
rpl14
rpl16
rpl22
rpl32
rpl33
rpoA
rpoB
rpoC1
rps11
rps14
rps18
rps2
rps3
rps4
rps8
