# Supplementary material for: Organelle Genome Characteristics and Phylogenetic Analysis of a Warm-Season Turfgrass Eremochloa ophiuroides (Poaceae)
Source: Biology (Basel). 2025 Aug 1;14(8):975. doi: 10.3390/biology14080975 (PMC12384027; doi:10.3390/biology14080975)
Supplement: Supplementary file 1 [file biology-14-00975-s001.zip › Table S7.xlsx]

## Sheet: Table S7
Table S7. The annotations for structural variations between centipedegrass and Saccharum narenga / Chrysopogon zizanioides.
Saccharum narenga	start	end	length (bp)		gene	Eremochloa ophiuroides	start	end	length (bp)			gene
NC_088484.1	60	4233	4173	-	cox1;rrn5;rrn18	Eremochloa ophiuroides	410366	414547	4181	DUP33	-	cox1;rrn5;rrn18	DUP	copyloss
NC_088484.1	25435	32431	6996	-	trnN-GUU;trnD-GUC;trnI-CAU;trnS-GGA	Eremochloa ophiuroides	482363	488804	6441	TRANS10	-	trnN-GUU;trnD-GUC;trnI-CAU;trnS-GGA	TRANS	-
NC_088484.1	41283	41559	276	-		Eremochloa ophiuroides	433506	433777	271	INVDP46	-		INVDP	copyloss
NC_088484.1	43830	45658	1828	-	trnE-UUC	Eremochloa ophiuroides	352215	354053	1838	INVDP47	-	trnE-UUC	INVDP	copyloss
NC_088484.1	55121	56371	1250	-		Eremochloa ophiuroides	494247	495502	1255	TRANS11	-		TRANS	-
NC_088484.1	58227	58595	368	-		Eremochloa ophiuroides	8226	8584	358	TRANS12	-		TRANS	-
NC_088484.1	79177	79566	389	-		Eremochloa ophiuroides	102	492	390	SYN1	-		SYN	-
NC_088484.1	84307	88567	4260	-	cox2	Eremochloa ophiuroides	340988	345256	4268	TRANS13	-	cox2	TRANS	-
NC_088484.1	107743	109609	1866	-		Eremochloa ophiuroides	388962	390820	1858	INVDP48	-		INVDP	copyloss
NC_088484.1	110118	120091	9973	-	rps13;nad1;trnF-GAA;atp4	Eremochloa ophiuroides	434186	444135	9949	INVTR21	-	atp4;rps13;nad1	INVTR	-
NC_088484.1	110118	115115	4997	-	rps13;nad1;trnF-GAA	Eremochloa ophiuroides	444135	439151	4984	INVTRAL25	INVTR21	rps13;nad1	INVTRAL	-
NC_088484.1	115170	120091	4921	-	atp4	Eremochloa ophiuroides	439097	434186	4911	INVTRAL26	INVTR21	atp4	INVTRAL	-
NC_088484.1	121789	122048	259	-		Eremochloa ophiuroides	465979	466238	259	INVTR22	-		INVTR	-
NC_088484.1	122753	125864	3111	-	nad6	Eremochloa ophiuroides	555846	558959	3113	TRANS14	-	nad6	TRANS	-
NC_088484.1	126614	130184	3570	-	nad1;trnP-UGG	Eremochloa ophiuroides	466997	470560	3563	TRANS15	-	nad1;trnP-UGG	TRANS	-
NC_088484.1	133767	134356	589	-		Eremochloa ophiuroides	351356	351945	589	INVTR23	-		INVTR	-
NC_088484.1	165344	165845	501	-		Eremochloa ophiuroides	323590	324095	505	TRANS16	-		TRANS	-
NC_088484.1	172208	172781	573	-		Eremochloa ophiuroides	349207	349780	573	INVTR24	-		INVTR	-
NC_088484.1	173437	177201	3764	-		Eremochloa ophiuroides	414548	418291	3743	INVDP49	-		INVDP	copyloss
NC_088484.1	192097	192961	864	-		Eremochloa ophiuroides	405789	406642	853	INVDP50	-		INVDP	copyloss
NC_088484.1	195068	196637	1569	-		Eremochloa ophiuroides	421119	422659	1540	DUP34	-		DUP	copyloss
NC_088484.1	196949	197261	312	-		Eremochloa ophiuroides	351951	352263	312	INVDP51	-		INVDP	copyloss
NC_088484.1	198084	198458	374	-		Eremochloa ophiuroides	402251	402625	374	DUP35	-		DUP	copyloss
NC_088484.1	199798	200170	372	-	trnfM-CAU	Eremochloa ophiuroides	457788	458160	372	INVDP52	-	trnfM-CAU	INVDP	copyloss
NC_088484.1	206900	207821	921	-		Eremochloa ophiuroides	320531	321452	921	INVTR25	-		INVTR	-
NC_088484.1	225036	229268	4232	-	cox1;rrn5;rrn18	Eremochloa ophiuroides	410314	414547	4233	DUP36	-	cox1;rrn5;rrn18	DUP	copyloss
NC_088484.1	232585	244818	12233	-	atp8;rrn26	Eremochloa ophiuroides	21755	33614	11859	SYN2	-	atp8	SYN	-
NC_088484.1	250456	256296	5840	-	trnN-GUU;trnD-GUC;trnI-CAU;trnS-GGA	Eremochloa ophiuroides	482349	488186	5837	DUP37	-	trnN-GUU;trnD-GUC;trnI-CAU;trnS-GGA	DUP	copyloss
NC_088484.1	266318	266594	276	-		Eremochloa ophiuroides	433506	433777	271	INVDP53	-		INVDP	copyloss
NC_088484.1	268865	270693	1828	-	trnE-UUC	Eremochloa ophiuroides	352215	354053	1838	INVDP54	-	trnE-UUC	INVDP	copyloss
NC_088484.1	271629	289916	18287	-	trnQ-UUG;nad1;rps1;matR;nad5;ccmFN	Eremochloa ophiuroides	69183	88499	19316	SYN3	-	trnQ-UUG;ccmFN;rps1;nad1;matR	SYN	-
NC_088484.1	289917	290183	266	-		Eremochloa ophiuroides	374209	374475	266	INVDP55	-		INVDP	copyloss
NC_088484.1	292246	292776	530	-		Eremochloa ophiuroides	396288	396818	530	DUP38	-		DUP	copyloss
NC_088484.1	293135	293356	221	-		Eremochloa ophiuroides	380758	380979	221	INVDP56	-		INVDP	copyloss
NC_088484.1	293348	295476	2128	-	trnK-UUU	Eremochloa ophiuroides	107514	109630	2116	SYN4	-	trnK-UUU	SYN	-
NC_088484.1	306210	307251	1041	-		Eremochloa ophiuroides	395211	396293	1082	DUP39	-		DUP	copyloss
NC_088484.1	309783	310811	1028	-		Eremochloa ophiuroides	134687	135709	1022	SYN5	-		SYN	-
NC_088484.1	319553	321048	1495	-		Eremochloa ophiuroides	428341	429834	1493	TRANS17	-		TRANS	-
NC_088484.1	322416	325905	3489	-		Eremochloa ophiuroides	385231	388735	3504	DUP40	-		DUP	copyloss
NC_088484.1	330994	339932	8938	-	nad7	Eremochloa ophiuroides	503286	512261	8975	INVTR26	-	nad7	INVTR	-
NC_088484.1	340070	347253	7183	-	trnS-UGA;rps7	Eremochloa ophiuroides	516754	523924	7170	INVTR27	-	rps7;trnS-UGA	INVTR	-
NC_088484.1	349156	351316	2160	-	nad1	Eremochloa ophiuroides	380974	383133	2159	DUP41	-		DUP	copyloss
NC_088484.1	354772	355459	687	-		Eremochloa ophiuroides	401563	402254	691	INVDP57	-		INVDP	copyloss
NC_088484.1	355447	359232	3785	-	ccmC	Eremochloa ophiuroides	173842	177599	3757	SYN6	-	ccmC	SYN	-
NC_088484.1	374405	375269	864	-		Eremochloa ophiuroides	405789	406642	853	INVDP58	-		INVDP	copyloss
NC_088484.1	377376	378945	1569	-		Eremochloa ophiuroides	421119	422659	1540	DUP42	-		DUP	copyloss
NC_088484.1	379257	379569	312	-		Eremochloa ophiuroides	351951	352263	312	INVDP59	-		INVDP	copyloss
NC_088484.1	380392	380766	374	-		Eremochloa ophiuroides	402251	402625	374	DUP43	-		DUP	copyloss
NC_088484.1	382106	382478	372	-	trnfM-CAU	Eremochloa ophiuroides	457788	458160	372	INVDP60	-	trnfM-CAU	INVDP	copyloss
NC_088484.1	383170	386228	3058	-		Eremochloa ophiuroides	402707	405776	3069	INVDP61	-		INVDP	copyloss
NC_088484.1	390612	391155	543	-		Eremochloa ophiuroides	357156	357691	535	INVTR28	-		INVTR	-
NC_088484.1	391142	398011	6869	-	rpl16;rps3	Eremochloa ophiuroides	1107	7977	6870	INVTR29	-	rpl16;rps3	INVTR	-
NC_088484.1	398798	399049	251	-		Eremochloa ophiuroides	361880	362131	251	TRANS18	-		TRANS	-
NC_088484.1	399053	399425	372	-		Eremochloa ophiuroides	466227	466599	372	INVTR30	-		INVTR	-
NC_088484.1	399485	400540	1055	-		Eremochloa ophiuroides	383363	384418	1055	DUP44	-		DUP	copyloss
NC_088484.1	401127	402127	1000	-		Eremochloa ophiuroides	316791	317789	998	TRANS19	-		TRANS	-
NC_088484.1	402376	402792	416	-		Eremochloa ophiuroides	317816	318232	416	INVTR31	-		INVTR	-
NC_088484.1	402711	403083	372	-		Eremochloa ophiuroides	398985	399357	372	DUP45	-		DUP	copyloss
NC_088484.1	408232	408966	734	-	rps2	Eremochloa ophiuroides	315333	316067	734	INVTR32	-		INVTR	-
NC_088484.1	420904	472032	51128	-	trnM-CAU;trnC-GCA;rps4;cob;nad4;nad2	Eremochloa ophiuroides	221855	308459	86604	SYN7	-	trnM-CAU;nad2;trnC-GCA;rrn5;nad4L;cob;trnP-UGG;trnW-CCA;ccmB;trnH-GUG;trnS-GCU;nad3;rps12;nad4;rrn18	SYN	-
NC_088484.1	420904	428490	7586	-	trnM-CAU;nad2	Eremochloa ophiuroides	221855	229813	7958	SYNAL7	SYN7	trnM-CAU;nad2	SYNAL	-
NC_088484.1	428490	434554	6064	-		Eremochloa ophiuroides	229813	230127	314	HDR2	SYN7		HDR	-
NC_088484.1	434555	435591	1036	-	trnC-GCA	Eremochloa ophiuroides	230128	231164	1036	SYNAL8	SYN7	trnC-GCA	SYNAL	-
NC_088484.1	435591	451863	16272	-	rps4	Eremochloa ophiuroides	231164	265932	34768	HDR3	SYN7	rrn5;nad4L;rrn18	HDR	-
NC_088484.1	451864	460341	8477	-	cob	Eremochloa ophiuroides	265933	274279	8346	SYNAL9	SYN7	cob	SYNAL	-
NC_088484.1	460341	462483	2142	-		Eremochloa ophiuroides	274279	298903	24624	HDR4	SYN7	trnP-UGG;trnW-CCA;ccmB;trnH-GUG;trnS-GCU;nad3;rps12	HDR	-
NC_088484.1	462484	472032	9548	-	nad4	Eremochloa ophiuroides	298904	308459	9555	SYNAL10	SYN7	nad4	SYNAL	-
NC_088484.1	476809	492775	15966	-	nad5;ccmFC	Eremochloa ophiuroides	362298	428267	65969	INV9	-	ccmFC;cox1;rrn5;rrn18;nad5	INV	-
NC_088484.1	476809	482393	5584	-	nad5	Eremochloa ophiuroides	428267	422621	5646	INVAL12	INV9	nad5	INVAL	-
NC_088484.1	482393	483224	831	-		Eremochloa ophiuroides	372223	422621	50398	HDR5	INV9	cox1;rrn5;rrn18	HDR	-
NC_088484.1	483225	492775	9550	-	ccmFC	Eremochloa ophiuroides	372222	362298	9924	INVAL13	INV9	ccmFC	INVAL	-
NC_088484.1	492526	493332	806	-		Eremochloa ophiuroides	398186	398992	806	INVDP62	-		INVDP	copyloss
NC_088484.1	501820	505569	3749	-		Eremochloa ophiuroides	559480	563212	3732	TRANS20	-		TRANS	-
NC_088484.1	505610	511861	6251	-		Eremochloa ophiuroides	449671	455926	6255	SYN8	-		SYN	-
Eremochloa ophiuroides	102	8680	8578	-	rpl16;rps3	NC_056367.1	353080	361913	8833	DUP29	-	rpl16；rps3	DUP	copyloss
Eremochloa ophiuroides	21772	32138	10366	-	atp8	NC_056367.1	399823	410103	10280	DUP30	-	atp8;rrn26	DUP	copyloss
Eremochloa ophiuroides	49982	55608	5626	-	trnY-GUA;nad9;trnF-GAA	NC_056367.1	334532	340116	5584	DUP31	-	trnY-GTA;nad9;trnF-GAA	DUP	copyloss
Eremochloa ophiuroides	55609	69176	13567	-	atp9	-	-	-	-	NOTAL8	-		NOTAL	-
Eremochloa ophiuroides	69177	73653	4476	-	trnQ-UUG	NC_056367.1	541902	546354	4452	INVTR21	-	trnQ-TTG	INVTR	-
Eremochloa ophiuroides	73703	84576	10873	-	ccmFN;rps1;nad1;matR	NC_056367.1	45967	56777	10810	SYN2	-	rps1;matR;nad1;ccmFN	SYN	-
Eremochloa ophiuroides	92091	94798	2707	-	mttB	NC_056367.1	288510	291216	2706	INVDP57	-	mttB	INVDP	copyloss
Eremochloa ophiuroides	94941	109596	14655	-	rps4;trnK-UUU	NC_056367.1	243144	257860	14716	SYN3	-	atpB;rps4;trnK-TTT	SYN	-
Eremochloa ophiuroides	120868	121773	905	-	atp6	NC_056367.1	295767	296691	924	DUP32	-	atp6	DUP	copyloss
Eremochloa ophiuroides	121774	133751	11977	-	atp6	-	-	-	-	NOTAL13	-		NOTAL	-
Eremochloa ophiuroides	142139	144438	2299	-	atp1	NC_056367.1	12564	14863	2299	TRANS11	-	ccmFC;atp1	TRANS	-
Eremochloa ophiuroides	173823	372898	199075	-	ccmC;cox3;trnM-CAU;nad2;trnC-GCA;rrn5;nad4L;cob;trnP-UGG;trnW-CCA;ccmB;trnH-GUG;trnS-GCU;nad3;rps12;nad4;cox2;trnE-UUC;ccmFC;rrn18;nad5	NC_056367.1	260808	456926	196118	INV7	-	nad4L;nad2;mttB;atp6;trnN-GTT;nad1;trnP-TGG;rps7;trnM-CAT;nad6;trnY-GTA;nad9;trnF-GAA;rpl16;rps3;trnM-CAT;trnD-GTC;trnN-GTT;atp8;rrn26;rrn5;rrn18;rps7;atp6;ccmC;trnL-CTA	INV	-
Eremochloa ophiuroides	173823	177652	3829	-	ccmC	NC_056367.1	161380	165208	3828	INVDP58	-	ccmC	INVDP	copygain
Eremochloa ophiuroides	177644	181624	3980	-	nad5	NC_056367.1	137249	141211	3962	DUP37	-	nad5	DUP	copygain
Eremochloa ophiuroides	177652	244171	66519	-	cox3;trnM-CAU;nad2;trnC-GCA;nad5	NC_056367.1	430834	453098	22264	HDR1	INV7	rps7;atp6	HDR	-
Eremochloa ophiuroides	208615	211068	2453	-	cox3	NC_056367.1	118829	121273	2444	DUP41	-	cox3	DUP	copygain
Eremochloa ophiuroides	219438	229671	10233	-	trnM-CAU;nad2	NC_056367.1	24814	35005	10191	DUP43	-	trnM-CAT;nad2	DUP	copygain
Eremochloa ophiuroides	244172	246724	2552	-	rrn5;rrn18	NC_056367.1	430833	428299	-2534	INVAL8	INV7	rrn5;rrn18	INVAL	-
Eremochloa ophiuroides	246724	257640	10916	-	rrn5;nad4L	NC_056367.1	350359	428299	77940	HDR2	INV7	rpl16;rps3;trnM-CAT;trnD-GTC;trnN-GTT;atp8;rrn26	HDR	-
Eremochloa ophiuroides	259019	308454	49435	-	cob;trnP-UGG;trnW-CCA;ccmB;trnH-GUG;trnS-GCU;nad3;rps12;nad4	NC_056367.1	276228	348956	72728	HDR3	INV7	mttB;atp6;trnN-GTT;nad1;trnP-TGG;rps7;trnM-CAT;nad6;trnY-GTA;nad9;trnF-GAA	HDR	-
Eremochloa ophiuroides	265944	270804	4860	-	cob	NC_056367.1	226871	231857	4986	DUP46	-	cob	DUP	copygain
Eremochloa ophiuroides	265944	267325	1381	-	cob	NC_056367.1	226871	228257	1386	DUPAL51	DUP46	cob	DUPAL	-
Eremochloa ophiuroides	282137	288000	5863	-	trnP-UGG;trnW-CCA;ccmB	NC_056367.1	220351	226161	5810	INVDP61	-	ccmB;trnW-CCA	INVDP	copygain
Eremochloa ophiuroides	299105	308459	9354	-	nad4	NC_056367.1	66435	75766	9331	DUP47	-	nad4	DUP	copygain
Eremochloa ophiuroides	311973	372247	60274	-	cox2;trnE-UUC;ccmFC	NC_056367.1	261459	272715	11256	HDR4	INV7	nad4L;nad2	HDR	-
Eremochloa ophiuroides	341008	345256	4248	-	cox2	NC_056367.1	184419	188675	4256	INVDP63	-	cox2	INVDP	copygain
Eremochloa ophiuroides	364859	365613	754	-	ccmFC	NC_056367.1	112303	113039	736	DUP49	-		DUP	copygain
Eremochloa ophiuroides	365717	371010	5293	-	ccmFC	NC_056367.1	7324	12573	5249	INVDP64	-	ccmFC	INVDP	copygain
Eremochloa ophiuroides	410275	412137	1862	-	cox1	NC_056367.1	469801	471677	1876	TRANSAL18	TRANS14	cox1	TRANSAL	-
Eremochloa ophiuroides	412138	412175	37	-	rrn18	-	-	-	-	NOTAL24	-		NOTAL	-
Eremochloa ophiuroides	412176	414547	2371	-	rrn5;rrn18	NC_056367.1	79984	82337	2353	INVTR23	-	rrn5;rrn18	INVTR	-
Eremochloa ophiuroides	418383	434497	16114	-	nad5	-	-	-	-	NOTAL26	-		NOTAL	-
Eremochloa ophiuroides	434498	437117	2619	-	atp4	NC_056367.1	465915	468536	2621	SYN4	-	atp4	SYN	-
Eremochloa ophiuroides	437266	443545	6279	-	rps13;nad1	NC_056367.1	1	6288	6287	INVTR24	-	rps13;rbcL;nad1	INVTR	-
Eremochloa ophiuroides	439151	443545	4394	-	rps13;nad1	NC_056367.1	4407	1	-4406	INVTRAL29	INVTR24	rps13;nad1	INVTRAL	-
Eremochloa ophiuroides	455933	460645	4712	-	trnfM-CAU	-	-	-	-	NOTAL30	-		NOTAL	-
Eremochloa ophiuroides	466227	470548	4321	-	nad1;trnP-UGG	NC_056367.1	300809	305476	4667	DUP50	-	nad1;trnP-TGG	DUP	copyloss
Eremochloa ophiuroides	478898	492328	13430	-	trnN-GUU;trnD-GUC;trnI-CAU;trnS-GGA	-	-	-	-	NOTAL35	-		NOTAL	-
Eremochloa ophiuroides	503299	514649	11350	-	nad7	NC_056367.1	529334	540598	11264	SYN6	-	nad7	SYN	-
Eremochloa ophiuroides	516372	518311	1939	-	trnN-GUU	NC_056367.1	297349	299270	1921	INVDP67	-	atp6;trnN-GTT	INVDP	copyloss
Eremochloa ophiuroides	518321	521724	3403	-	rps7	NC_056367.1	232480	235883	3403	INVTR28	-	rps7	INVTR	-
Eremochloa ophiuroides	522962	529006	6044	-	trnS-UGA	-	-	-	-	NOTAL41	-		NOTAL	-
Eremochloa ophiuroides	547408	549633	2225	-	nad2	NC_056367.1	268826	271047	2221	DUP54	-	nad2	DUP	copyloss
Eremochloa ophiuroides	549634	556248	6614	-	nad6	-	-	-	-	NOTAL43	-		NOTAL	-
Eremochloa ophiuroides	556249	556557	308	-	nad6	NC_056367.1	263926	264234	308	INVDP68	-		INVDP	copyloss
